# Supplementary material for: Companion: a web server for annotation and analysis of parasite genomes
Source: Nucleic Acids Res. 2016 Apr 21;44(Web Server issue):W29–34. doi: 10.1093/nar/gkw292 (PMC4987884; doi:10.1093/nar/gkw292)
Supplement: SUPPLEMENTARY DATA [file supp_gkw292_nar-00256-web-b-2016-File010.xlsx]

## Sheet: Table 1
	RATT		AUGUSTUS		SNAP		Companion		Companion		Companion		Companion		Companion
annotation sources	RATT		AUGUSTUS		SNAP		RATT+AUGUSTUS		RATT+AUGUSTUS		RATT+AUGUSTUS		AUGUSTUS		RATT + AUGUSTUS
extrinsic evidence							protein		protein		protein		RNA-seq		RNA-seq + protein
score threshold							0.5		0.7		0.8		0.5		0.5
Reference genes	786		786		786		786		786		786		786		786
Prediction genes	768		585		927		780		770		762		761		783
Gene level
sensitivity partial	748/786	0.9517	575/786	0.7316	702/786	0.8931	765/786	0.9733	758/786	0.9644	751/786	0.9555	746/786	0.9491	768/786	0.9771
specificity partial	757/768	0.9857	573/585	0.9795	761/927	0.8209	761/780	0.9756	754/770	0.9792	747/762	0.9803	743/761	0.9763	765/783	0.977
sensitivity complete	723/786	0.9198	541/786	0.6883	284/786	0.3613	740/786	0.9415	734/786	0.9338	727/786	0.9249	661/786	0.841	740/786	0.9415
specificity complete	730/768	0.9505	541/585	0.9248	284/927	0.3064	740/780	0.9487	734/770	0.9532	727/762	0.9541	661/761	0.8686	740/783	0.9451
MRNA level
sensitivity partial	757/775	0.9768	580/775	0.7484	704/775	0.9084	766/775	0.9884	759/775	0.9794	752/775	0.9703	744/775	0.96	769/775	0.9923
specificity partial	757/768	0.9857	573/585	0.9795	755/927	0.8145	753/773	0.9741	746/763	0.9777	739/755	0.9788	735/754	0.9748	757/776	0.9755
sensitivity complete	735/775	0.9484	545/775	0.7032	285/775	0.3677	743/775	0.9587	737/775	0.951	730/775	0.9419	663/775	0.8555	743/775	0.9587
specificity complete	735/768	0.957	542/585	0.9265	285/927	0.3074	736/773	0.9521	730/763	0.9567	723/755	0.9576	657/754	0.8714	736/776	0.9485
CDS level
sensitivity partial	2096/2170	0.9659	1290/2170	0.5945	1911/2170	0.8806	2114/2170	0.9742	2086/2170	0.9613	2069/2170	0.9535	1964/2170	0.9051	2121/2170	0.9774
specificity partial	2126/2164	0.9824	1256/1281	0.9805	2066/3775	0.5473	2016/2054	0.9815	1988/2013	0.9876	1971/1994	0.9885	1916/1972	0.9716	2024/2060	0.9825
sensitivity complete	2060/2170	0.9493	1244/2170	0.5733	1245/2170	0.5737	2074/2170	0.9558	2048/2170	0.9438	2032/2170	0.9364	1862/2170	0.8581	2079/2170	0.9581
specificity complete	2060/2164	0.9519	1215/1281	0.9485	1183/3775	0.3134	1986/2054	0.9669	1960/2013	0.9737	1944/1994	0.9749	1814/1972	0.9199	1991/2060	0.9665
reference	2060/2111	0.976	1215/1264	0.961	1168/2028	0.576	1986/2022	0.982	1960/1993	0.983	1944/1977	0.983	1814/1925	0.942	1991/2031	0.98
prediction	2060/2128	0.968	1215/1265	0.96	1168/3220	0.363	1986/2017	0.985	1960/1988	0.986	1944/1971	0.986	1814/1938	0.936	1991/2026	0.983
Nucleotide level
sensitivity		0.9828		0.684		0.9166		0.9689		0.9579		0.9421		0.9215		0.9698
specificity		0.9862		0.9868		0.945		0.9873		0.9887		0.9887		0.9864		0.9877
Amino Acid level
sensitivity		0.98		0.6839		0.9144		0.9687		0.9577		0.9419		0.9213		0.9696
specificity		0.9835		0.9868		0.9427		0.9872		0.9886		0.9885		0.9862		0.9875
Annotation edit distance		0.002		0.001		0.046		0		0		0.001		0.002		0.001
F1 score		0.998		0.999		0.953		1		1		0.999		0.998		0.999
Matching coefficient		0.997		0.998		0.936		0.999		0.999		0.999		0.997		0.999
Loci total		771		771		799		780		777		776		778		779
Loci shared		741		570		711		752		745		738		731		755
Loci reference only		19		189		6		8		15		22		28		5
Loci prediction only		11		12		82		20		17		16		19		19
RNA-seq reads were mapped to the genomic sequence using TopHat v2.0.8b and assembling transcripts using Cufflinks v2.2.1

## Sheet: Table 2
	L. donovani		P. falciparum
annotation sources	RATT + AUGUSTUS		RATT + AUGUSTUS		RATT + AUGUSTUS		RATT + AUGUSTUS		AUGUSTUS		RATT + AUGUSTUS
extrinsic evidence	protein		protein		protein		protein		RNA-seq		RNA-seq + protein
score threshold	0.8		0.5		0.7		0.8		0.5		0.5
Reference genes	8077		5491		5491		5491		5491		5491
Prediction genes	8412		5634		5415		5311		5496		5634
Gene level accuracy
sensitivity partial	7826/8077	0.9689	5329/5491	0.9705	5239/5491	0.9541	5182/5491	0.9437	5212/5491	0.9492	5333/5491	0.9712
specificity partial	7830/8412	0.9308	5301/5634	0.9409	5209/5415	0.962	5157/5311	0.971	5173/5496	0.9412	5307/5634	0.942
sensitivity complete	6995/8077	0.866	5084/5491	0.9259	5033/5491	0.9166	5003/5491	0.9111	4555/5491	0.8295	5051/5491	0.9199
specificity complete	6994/8412	0.8314	5084/5634	0.9024	5033/5415	0.9295	5003/5311	0.942	4555/5496	0.8288	5051/5634	0.8965
mRNA level accuracy
sensitivity partial	7751/7965	0.9731	5314/5364	0.9907	5224/5364	0.9739	5173/5364	0.9644	5190/5364	0.9676	5316/5364	0.9911
specificity partial	7754/8295	0.9348	5221/5568	0.9377	5137/5349	0.9604	5087/5245	0.9699	5093/5430	0.9379	5227/5568	0.9388
sensitivity complete	6967/7965	0.8747	5098/5364	0.9504	5045/5364	0.9405	5015/5364	0.9349	4569/5364	0.8518	5063/5364	0.9439
specificity complete	6966/8295	0.8398	5048/5568	0.9066	4997/5349	0.9342	4967/5245	0.947	4519/5430	0.8322	5014/5568	0.9005
CDS level accuracy
sensitivity partial	7760/8098	0.9583	13919/14148	0.9838	13651/14148	0.9649	13496/14148	0.9539	13387/14148	0.9462	13939/14148	0.9852
specificity partial	7778/8632	0.9011	13453/14174	0.9491	13200/13584	0.9717	13043/13315	0.9796	13005/13912	0.9348	13483/14235	0.9472
sensitivity complete	7015/8098	0.8663	13590/14148	0.9606	13375/14148	0.9454	13243/14148	0.936	12619/14148	0.8919	13575/14148	0.9595
specificity complete	7014/8632	0.8126	13198/14174	0.9311	12992/13584	0.9564	12860/13315	0.9658	12270/13912	0.882	13184/14235	0.9262
coding sensitivity	7014/7769	0.903	13198/13517	0.976	12992/13256	0.98	12860/13093	0.982	12270/13040	0.941	13184/13529	0.974
coding specificity	7014/7993	0.878	13198/13505	0.977	12992/13228	0.982	12860/13060	0.985	12270/13261	0.925	13184/13578	0.971
Nucleotide level accuracy
sensitivity		0.9815		0.9808		0.9635		0.9536		0.947		0.9863
specificity		0.9524		0.9835		0.9893		0.9915		0.9825		0.9836
Amino Acid level accuracy
sensitivity		0.9806		0.9807		0.9634		0.9535		0.9468		0.9861
specificity		0.9515		0.9834		0.9892		0.9914		0.9824		0.9835
Annotation edit distance		0.015		0.001		0.001		0.001		0.002		0.001
F1 score		0.985		0.999		0.999		0.999		0.998		0.999
Matching coefficient		0.971		0.998		0.998		0.998		0.996		0.998
Loci total		8501		5611		5479		5426		5582		5604
Loci shared		7747		5216		5133		5084		5081		5221
Loci reference only		213		48		134		184		166		43
Loci prediction only		541		347		212		158		335		340
RNA-seq reads were mapped to the genomic sequence using TopHat v2.0.8b and assembling transcripts using Cufflinks v2.2.1
